# Supplementary material for: Ubiquitination-activated TAB–TAK1–IKK–NF-κB axis modulates gene expression for cell survival in the lysosomal damage response
Source: eLife. 2025 Sep 24;14:RP106901. doi: 10.7554/eLife.106901 (PMC12459955; doi:10.7554/eLife.106901)
Supplement: Figure 1—source data 1. [file elife-106901-fig1-data1.zip]

Archive with 7 entries (6 files):
- Figure1 source data 1/
- Figure1 source data 1/Figure1G Fos.Tif
- Figure1 source data 1/Figure1G IL1b.Tif
- Figure1 source data 1/Figure1G IL6.Tif
- Figure1 source data 1/Figure1G IRF1.Tif
- Figure1 source data 1/Figure1G Jun.Tif
- Figure1 source data 1/Figure1G Tubulin.Tif
