# Supplementary material for: Ubiquitination-activated TAB–TAK1–IKK–NF-κB axis modulates gene expression for cell survival in the lysosomal damage response
Source: eLife. 2025 Sep 24;14:RP106901. doi: 10.7554/eLife.106901 (PMC12459955; doi:10.7554/eLife.106901)
Supplement: Figure 2—source data 1. [file elife-106901-fig2-data1.zip]

Archive with 12 entries (11 files):
- Figure2 source data 1/
- Figure2 source data 1/Figure 2B K63Ub.Tif
- Figure2 source data 1/Figure 2B pTAK1.Tif
- Figure2 source data 1/Figure 2B TAB2.Tif
- Figure2 source data 1/Figure 2B TAB3.Tif
- Figure2 source data 1/Figure 2B TAK1.Tif
- Figure2 source data 1/Figure 2B TFEB.Tif
- Figure2 source data 1/Figure 2B Tubulin.Tif
- Figure2 source data 1/Figure 2B Ub.Tif
- Figure2 source data 1/Figure 2C pTAK1.Tif
- Figure2 source data 1/Figure 2C TAK1.Tif
- Figure2 source data 1/Figure 2C Tubulin.Tif
