# Supplementary material for: Ubiquitination-activated TAB–TAK1–IKK–NF-κB axis modulates gene expression for cell survival in the lysosomal damage response
Source: eLife. 2025 Sep 24;14:RP106901. doi: 10.7554/eLife.106901 (PMC12459955; doi:10.7554/eLife.106901)
Supplement: Figure 2—source data 3. [file elife-106901-fig2-data3.zip]

Archive with 11 entries (10 files):
- Figure2 source data 3/
- Figure2 source data 3/Figure 2D pTAK1.Tif
- Figure2 source data 3/Figure 2D TAB2.Tif
- Figure2 source data 3/Figure 2D TAB3 .Tif
- Figure2 source data 3/Figure 2D TAK1.Tif
- Figure2 source data 3/Figure 2D Tubulin.Tif
- Figure2 source data 3/Figure 2E FLAG.Tif
- Figure2 source data 3/Figure 2E pTAK1.Tif
- Figure2 source data 3/Figure 2E TAB2.Tif
- Figure2 source data 3/Figure 2E TAK1.Tif
- Figure2 source data 3/Figure 2E Tubulin.Tif
