# Supplementary material for: Ubiquitination-activated TAB–TAK1–IKK–NF-κB axis modulates gene expression for cell survival in the lysosomal damage response
Source: eLife. 2025 Sep 24;14:RP106901. doi: 10.7554/eLife.106901 (PMC12459955; doi:10.7554/eLife.106901)
Supplement: Figure 2—figure supplement 1—source data 1. [file elife-106901-fig2-figsupp1-data1.zip]

Archive with 4 entries (3 files):
- Figure2 figure supplement 1 source data 1/
- Figure2 figure supplement 1 source data 1/Figure S2E pTAK1.Tif
- Figure2 figure supplement 1 source data 1/Figure S2E TAK1.Tif
- Figure2 figure supplement 1 source data 1/Figure S2E Tubulin.Tif
