# Supplementary material for: Ubiquitination-activated TAB–TAK1–IKK–NF-κB axis modulates gene expression for cell survival in the lysosomal damage response
Source: eLife. 2025 Sep 24;14:RP106901. doi: 10.7554/eLife.106901 (PMC12459955; doi:10.7554/eLife.106901)
Supplement: Figure 3—source data 1. [file elife-106901-fig3-data1.zip]

Archive with 13 entries (12 files):
- Figure3 source data 1/
- Figure3 source data 1/Figure 3F Fos.Tif
- Figure3 source data 1/Figure 3F IL1b.Tif
- Figure3 source data 1/Figure 3F IL6.Tif
- Figure3 source data 1/Figure 3F IRF1.Tif
- Figure3 source data 1/Figure 3F Jun.Tif
- Figure3 source data 1/Figure 3F NKX31.Tif
- Figure3 source data 1/Figure 3F pTAK1.Tif
- Figure3 source data 1/Figure 3F TAB2.Tif
- Figure3 source data 1/Figure 3F TAB3.Tif
- Figure3 source data 1/Figure 3F TAK1.Tif
- Figure3 source data 1/Figure 3F TFEB.Tif
- Figure3 source data 1/Figure 3F Tubulin.Tif
