# Supplementary material for: Ubiquitination-activated TAB–TAK1–IKK–NF-κB axis modulates gene expression for cell survival in the lysosomal damage response
Source: eLife. 2025 Sep 24;14:RP106901. doi: 10.7554/eLife.106901 (PMC12459955; doi:10.7554/eLife.106901)
Supplement: Figure 4—source data 1. [file elife-106901-fig4-data1.zip]

Archive with 13 entries (12 files):
- Figure4 source data 1/
- Figure4 source data 1/Figure 4C ERK.Tif
- Figure4 source data 1/Figure 4C IkBa.Tif
- Figure4 source data 1/Figure 4C IKKa.Tif
- Figure4 source data 1/Figure 4C IKKb.Tif
- Figure4 source data 1/Figure 4C JNK.Tif
- Figure4 source data 1/Figure 4C p38.Tif
- Figure4 source data 1/Figure 4C pERK.Tif
- Figure4 source data 1/Figure 4C pIkBa .Tif
- Figure4 source data 1/Figure 4C pIKKab.Tif
- Figure4 source data 1/Figure 4C pJNK.Tif
- Figure4 source data 1/Figure 4C pp38.Tif
- Figure4 source data 1/Figure 4C Tubulin.Tif
