# Supplementary material for: Ubiquitination-activated TAB–TAK1–IKK–NF-κB axis modulates gene expression for cell survival in the lysosomal damage response
Source: eLife. 2025 Sep 24;14:RP106901. doi: 10.7554/eLife.106901 (PMC12459955; doi:10.7554/eLife.106901)
Supplement: Figure 4—source data 3. [file elife-106901-fig4-data3.zip]

Archive with 11 entries (10 files):
- Figure4 source data 3/
- Figure4 source data 3/Figure 4D IkBa.Tif
- Figure4 source data 3/Figure 4D IKKa.Tif
- Figure4 source data 3/Figure 4D IKKb.Tif
- Figure4 source data 3/Figure 4D JNK.Tif
- Figure4 source data 3/Figure 4D p38.Tif
- Figure4 source data 3/Figure 4D pIkBa.Tif
- Figure4 source data 3/Figure 4D pIKKab.Tif
- Figure4 source data 3/Figure 4D pJNK.Tif
- Figure4 source data 3/Figure 4D pp38.Tif
- Figure4 source data 3/Figure 4D Tubulin.Tif
