# Supplementary material for: Ubiquitination-activated TAB–TAK1–IKK–NF-κB axis modulates gene expression for cell survival in the lysosomal damage response
Source: eLife. 2025 Sep 24;14:RP106901. doi: 10.7554/eLife.106901 (PMC12459955; doi:10.7554/eLife.106901)
Supplement: Figure 4—source data 5. [file elife-106901-fig4-data5.zip]

Archive with 14 entries (13 files):
- Figure4 source data 5/
- Figure4 source data 5/Figure 4E IkBa.Tif
- Figure4 source data 5/Figure 4E IKKa.Tif
- Figure4 source data 5/Figure 4E IKKb.Tif
- Figure4 source data 5/Figure 4E JNK.Tif
- Figure4 source data 5/Figure 4E p38.Tif
- Figure4 source data 5/Figure 4E pIkBa.Tif
- Figure4 source data 5/Figure 4E pIKKab.Tif
- Figure4 source data 5/Figure 4E pJNK.Tif
- Figure4 source data 5/Figure 4E pp38.Tif
- Figure4 source data 5/Figure 4E TAB2.Tif
- Figure4 source data 5/Figure 4E TAB3.Tif
- Figure4 source data 5/Figure 4E TAK1.Tif
- Figure4 source data 5/Figure 4E Tubulin.Tif
