# Supplementary material for: Ubiquitination-activated TAB–TAK1–IKK–NF-κB axis modulates gene expression for cell survival in the lysosomal damage response
Source: eLife. 2025 Sep 24;14:RP106901. doi: 10.7554/eLife.106901 (PMC12459955; doi:10.7554/eLife.106901)
Supplement: Figure 4—source data 7. [file elife-106901-fig4-data7.zip]

Archive with 9 entries (8 files):
- Figure4 source data 7/
- Figure4 source data 7/Figure 4F IkBa.Tif
- Figure4 source data 7/Figure 4F IKKa.Tif
- Figure4 source data 7/Figure 4F IKKb.Tif
- Figure4 source data 7/Figure 4F pIkBa.Tif
- Figure4 source data 7/Figure 4F pIKKab.Tif
- Figure4 source data 7/Figure 4F pTAK1.Tif
- Figure4 source data 7/Figure 4F TAK1.Tif
- Figure4 source data 7/Figure 4F Tubulin.Tif
