# Supplementary material for: Ubiquitination-activated TAB–TAK1–IKK–NF-κB axis modulates gene expression for cell survival in the lysosomal damage response
Source: eLife. 2025 Sep 24;14:RP106901. doi: 10.7554/eLife.106901 (PMC12459955; doi:10.7554/eLife.106901)
Supplement: Figure 4—figure supplement 1—source data 1. [file elife-106901-fig4-figsupp1-data1.zip]

Archive with 10 entries (9 files):
- Figure4 figure supplement 1 source data 1/
- Figure4 figure supplement 1 source data 1/Figure S4D pTBK1.Tif
- Figure4 figure supplement 1 source data 1/Figure S4D TBK1.Tif
- Figure4 figure supplement 1 source data 1/Figure S4D Tubulin.Tif
- Figure4 figure supplement 1 source data 1/Figure S4E pTBK1.Tif
- Figure4 figure supplement 1 source data 1/Figure S4E TAB2.Tif
- Figure4 figure supplement 1 source data 1/Figure S4E TAB3.Tif
- Figure4 figure supplement 1 source data 1/Figure S4E TAK1.Tif
- Figure4 figure supplement 1 source data 1/Figure S4E TBK1.Tif
- Figure4 figure supplement 1 source data 1/Figure S4E Tubulin.Tif
