# Supplementary material for: Ubiquitination-activated TAB–TAK1–IKK–NF-κB axis modulates gene expression for cell survival in the lysosomal damage response
Source: eLife. 2025 Sep 24;14:RP106901. doi: 10.7554/eLife.106901 (PMC12459955; doi:10.7554/eLife.106901)
Supplement: Figure 4—figure supplement 1—source data 3. [file elife-106901-fig4-figsupp1-data3.zip]

Archive with 11 entries (10 files):
- Figure4 figure supplement 1 source data 3/
- Figure4 figure supplement 1 source data 3/Figure S4F IkBa.Tif
- Figure4 figure supplement 1 source data 3/Figure S4F IKKa.Tif
- Figure4 figure supplement 1 source data 3/Figure S4F IKKb.Tif
- Figure4 figure supplement 1 source data 3/Figure S4F pIkBa.Tif
- Figure4 figure supplement 1 source data 3/Figure S4F pIKKab.Tif
- Figure4 figure supplement 1 source data 3/Figure S4F pTAK1.Tif
- Figure4 figure supplement 1 source data 3/Figure S4F pTBK1.Tif
- Figure4 figure supplement 1 source data 3/Figure S4F TAK1.Tif
- Figure4 figure supplement 1 source data 3/Figure S4F TBK1.Tif
- Figure4 figure supplement 1 source data 3/Figure S4F Tubulin.Tif
