# Supplementary material for: Ubiquitination-activated TAB–TAK1–IKK–NF-κB axis modulates gene expression for cell survival in the lysosomal damage response
Source: eLife. 2025 Sep 24;14:RP106901. doi: 10.7554/eLife.106901 (PMC12459955; doi:10.7554/eLife.106901)
Supplement: Figure 4—figure supplement 1—source data 5. [file elife-106901-fig4-figsupp1-data5.zip]

Archive with 12 entries (11 files):
- Figure4 figure supplement 1 source data 5/
- Figure4 figure supplement 1 source data 5/Figure S4G IkBa.Tif
- Figure4 figure supplement 1 source data 5/Figure S4G IKKa.Tif
- Figure4 figure supplement 1 source data 5/Figure S4G IKKb.Tif
- Figure4 figure supplement 1 source data 5/Figure S4G pIkBa.Tif
- Figure4 figure supplement 1 source data 5/Figure S4G pIKKab.Tif
- Figure4 figure supplement 1 source data 5/Figure S4G pTAK1.Tif
- Figure4 figure supplement 1 source data 5/Figure S4G pTBK1.Tif
- Figure4 figure supplement 1 source data 5/Figure S4G RNF31.Tif
- Figure4 figure supplement 1 source data 5/Figure S4G TAK1.Tif
- Figure4 figure supplement 1 source data 5/Figure S4G TBK1.Tif
- Figure4 figure supplement 1 source data 5/Figure S4G Tubulin.Tif
