# Supplementary material for: Ubiquitination-activated TAB–TAK1–IKK–NF-κB axis modulates gene expression for cell survival in the lysosomal damage response
Source: eLife. 2025 Sep 24;14:RP106901. doi: 10.7554/eLife.106901 (PMC12459955; doi:10.7554/eLife.106901)
Supplement: Figure 5—source data 1. [file elife-106901-fig5-data1.zip]

Archive with 12 entries (11 files):
- Figure5 source data 1/
- Figure5 source data 1/Figure 5D caspase3.Tif
- Figure5 source data 1/Figure 5D Tubulin.Tif
- Figure5 source data 1/Figure 5F Caspase3.Tif
- Figure5 source data 1/Figure 5F TAB2.Tif
- Figure5 source data 1/Figure 5F TAB3.Tif
- Figure5 source data 1/Figure 5F TAK1.Tif
- Figure5 source data 1/Figure 5F Tubulin.Tif
- Figure5 source data 1/Figure 5G Caspase3.Tif
- Figure5 source data 1/Figure 5G IKKa.Tif
- Figure5 source data 1/Figure 5G IKKb.Tif
- Figure5 source data 1/Figure 5G Tubulin.Tif
