# Supplementary material for: Ubiquitination-activated TAB–TAK1–IKK–NF-κB axis modulates gene expression for cell survival in the lysosomal damage response
Source: eLife. 2025 Sep 24;14:RP106901. doi: 10.7554/eLife.106901 (PMC12459955; doi:10.7554/eLife.106901)
Supplement: Figure 5—source data 3. [file elife-106901-fig5-data3.zip]

Archive with 10 entries (9 files):
- Figure5 source data 3/
- Figure5 source data 3/Figure 5H pSTAT3.Tif
- Figure5 source data 3/Figure 5H STAT3.Tif
- Figure5 source data 3/Figure 5H Tubulin.Tif
- Figure5 source data 3/Figure 5I pSTAT3.Tif
- Figure5 source data 3/Figure 5I STAT3.Tif
- Figure5 source data 3/Figure 5I Tubulin.Tif
- Figure5 source data 3/Figure 5J pSTAT3.Tif
- Figure5 source data 3/Figure 5J STAT3.Tif
- Figure5 source data 3/Figure 5J Tubulin.Tif
