# Supplementary material for: Ubiquitination-activated TAB–TAK1–IKK–NF-κB axis modulates gene expression for cell survival in the lysosomal damage response
Source: eLife. 2025 Sep 24;14:RP106901. doi: 10.7554/eLife.106901 (PMC12459955; doi:10.7554/eLife.106901)
Supplement: Figure 5—figure supplement 1—source data 1. [file elife-106901-fig5-figsupp1-data1.zip]

Archive with 5 entries (4 files):
- Figure5 figure supplement 1 source data 1/
- Figure5 figure supplement 1 source data 1/Figure S5A Caspase3.Tif
- Figure5 figure supplement 1 source data 1/Figure S5A Tubulin.Tif
- Figure5 figure supplement 1 source data 1/Figure S5B Caspase3.Tif
- Figure5 figure supplement 1 source data 1/Figure S5B Tubulin.Tif
